# Supplementary material for: Cross-Talking of Pathway-Specific Regulators in Glycopeptide Antibiotics (Teicoplanin and A40926) Production
Source: Antibiotics (Basel). 2023 Mar 24;12(4):641. doi: 10.3390/antibiotics12040641 (PMC10135024; doi:10.3390/antibiotics12040641)
Supplement: Supplementary file 1 [file antibiotics-12-00641-s001.zip]

Archive with 1 entries (1 files):
- antibiotics-2290833-supplementary.pdf
